# Supplementary material for: Dendritic atoh1a+ cells serve as Merkel cell precursors during skin development and regeneration
Source: Development. 2025 Jun 20;152(20):dev204810. doi: 10.1242/dev.204810 (PMC12212647; doi:10.1242/dev.204810)
Supplement: Table S1. Summary of dMC and MC events recorded from live imaging data. [file develop-152-204810-TableS1.xlsx]

## Sheet: Sheet1
									Events (n=)
Fish#	FOV	dMCs in FOV (n=)	MCs in FOV (n=)	Mins in movie	dMC cell-mins	MC cell-mins	Development OR regeneration?	mm SL OR dpp	MC Death	dMC Death	MC Mitosis	dMC Mitosis	Maturation
1	1	4	17	80	320	1360	Development	13	0	0	0	1	1
1	2	8	36	70	560	2520	Development	13	0	0	0	0	0
1	3	1	12	80	80	960	Development	13	1	0	0	0	0
1	4	1	5	80	80	400	Development	13	0	0	0	0	0
2	1	1	13	56	56	728	Development	17	0	0	0	1	0
2	2	7	20	56	392	1120	Development	17	0	0	0	1	0
3	1	8	36	360	2880	12960	Development	12	0	0	0	1	1
3	2	6	20	360	2160	7200	Development	12	0	0	0	0	0
3	3	16	18	360	5760	6480	Development	12	1	0	0	0	0
4	1	5	30	300	1500	9000	Development	11	0	0	0	0	0
4	2	10	21	300	3000	6300	Development	11	0	0	0	0	2
4	3	7	32	300	2100	9600	Development	11	0	0	0	0	1
4	4	7	26	300	2100	7800	Development	11	0	0	0	0	0
4	5	4	22	300	1200	6600	Development	11	0	0	0	0	0
5	1	4	7	300	1200	2100	Development	11.1	0	0	0	0	0
5	2	5	10	300	1500	3000	Development	11.1	0	0	0	0	0
5	3	4	6	300	1200	1800	Development	11.1	0	0	0	0	0
5	4	4	11	300	1200	3300	Development	11.1	1	1	0	0	0
5	5	5	13	300	1500	3900	Development	11.1	0	0	0	1	1
6	1	1	16	300	300	4800	Development	13.5	1	0	0	0	0
6	2	4	5	300	1200	1500	Development	13.5	0	0	0	0	0
6	3	2	33	300	600	9900	Development	13.5	0	0	0	0	0
6	4	3	16	300	900	4800	Development	13.5	2	0	0	0	0
6	5	2	5	300	600	1500	Development	13.5	0	0	0	0	0
7	1	3	36	310	930	11160	Development	16.2	7	0	0	0	0
7	2	2	49	310	620	15190	Development	16.2	16	0	0	0	0
7	3	5	42	310	1550	13020	Development	16.2	11	0	0	0	0
7	4	3	32	310	930	9920	Development	16.2	5	0	0	0	1
8	1	7	15	68	476	1020	Development	13.3	0	0	0	0	0
8	2	12	32	105	1260	3360	Development	13.3	0	0	0	0	1
8	3	4	17	105	420	1785	Development	13.3	0	0	0	0	0
8	4	9	26	105	945	2730	Development	13.3	0	1	0	0	1
9	1	9	11	230	2070	2530	Development	16	1	1	0	0	0
9	2	3	25	230	690	5750	Development	16	0	0	0	0	0
9	3	3	22	230	690	5060	Development	16	0	0	0	0	0
9	4	5	31	230	1150	7130	Development	16	0	0	0	0	0
9	5	5	28	230	1150	6440	Development	16	1	0	0	0	0
10	1	11	3	340	3740	1020	Regeneration	3	0	1	0	0	1
10	2	10	6	340	3400	2040	Regeneration	3	1	1	0	0	0
10	3	6	4	340	2040	1360	Regeneration	3	1	2	0	0	2
11	1	9	1	220	1980	220	Regeneration	4	0	1	0	0	0
12	1	21	1	236	4956	236	Regeneration	2	0	1	0	1	0
12	2	31	0	236	7316	0	Regeneration	2	0	0	0	1	0
12	3	16	0	144	2304	0	Regeneration	2	0	0	0	2	0
13	1	3	3	284	852	852	Regeneration	3	0	0	0	1	0
13	2	13	3	284	3692	852	Regeneration	3	0	0	0	0	0
14	1	4	11	144	576	1584	Development	12	0	0	0	0	0
15	1	3	27	215	645	5805	Development	15	0	0	0	0	0
16	1	3	17	465	1395	7905	Development	17	0	0	0	0	0
17	1	3	10	115	345	1150	Development	16	0	0	0	0	0
17	2	2	12	115	230	1380	Development	16	0	0	0	0	0
18	1	5	32	435	2175	13920	Development	10.9	0	0	0	0	0
19	1	10	66	297.5	2975	19635	Regeneration	7	2	0	0	0	2
19	2	8	48	297.5	2380	14280	Regeneration	7	0	0	0	1	1
19	3	11	156	297.5	3272.5	46410	Regeneration	7	1	0	0	1	0
		dMC	MC						MC Death	dMC Death	MC Mitosis	dMC Mitosis	Maturation
	TOTAL (n=)	358	1196					TOTAL EVENTS	52	9	0	12	15
	TOTAL CELL-MINS	89542.5	313372
	TOTAL CELL-HRS	1492.38	5222.87				FREQUENCY (EVENTS/CELL-HRS)		0.0099562	0.0060307	0	0.0080409	0.0100511
