# Supplementary material for: Dendritic atoh1a+ cells serve as Merkel cell precursors during skin development and regeneration
Source: Development. 2025 Jun 20;152(20):dev204810. doi: 10.1242/dev.204810 (PMC12212647; doi:10.1242/dev.204810)
Supplement: Table S2. Linear mixed-effects modeling results related to Fig. 8. [file develop-152-204810-TableS2.xlsx]

## Sheet: MC density
Fixed effects (type III)	P value	F (DFn, DFd)
Time	<0.0001	F (3, 64) = 19.38
Genotype	0.2766	F (1, 22) = 1.245
Time x Genotype	0.7068	F (3, 64) = 0.4663
Multiple comparisons
Sibling vs eda-/-	Adjusted P Value
Uninjured	0.9933
0 days post-exfoliation	>0.9999
4 days post-exfoliation	0.6443
7 days post-exfoliation	0.6286

## Sheet: dMC density
Fixed effects (type III)	P value	F (DFn, DFd)
Time	<0.0001	F (1.869, 39.86) = 22.89
Genotype	0.0478	F (1, 22) = 4.395
Time x Genotype	0.118	F (3, 64) = 2.033
Multiple comparisons
Sibling vs eda-/-	Adjusted P Value
Uninjured	0.9411
0 days post-exfoliation	0.8089
4 days post-exfoliation	0.7686
7 days post-exfoliation	0.0797

## Sheet: MC with microvilli
Fixed effects (type III)	P value	F (DFn, DFd)
Time	0.4156	F (1.649, 34.63) = 0.8520
Genotype	<0.0001	F (1, 22) = 40.94
Time x Genotype	0.6855	F (2, 42) = 0.3810
Multiple comparisons
Sibling vs eda-/-	Adjusted P Value
Uninjured	0.0001
4 days post-exfoliation	<0.0001
7 days post-exfoliation	0.0577
